# Supplementary material for: Colocalization of IgG and IgA Heavy Chains with Kappa and Lambda Light Chains in Glomerular Deposits of IgA Nephropathy Patients Using High-Resolution Confocal Microscopy and Correlation with Oxford MEST-C Scores
Source: J Clin Med. 2023 Nov 28;12(23):7361. doi: 10.3390/jcm12237361 (PMC10707091; doi:10.3390/jcm12237361)
Supplement: Supplementary file 1 [file jcm-12-07361-s001.zip]

Archive with 1 entries (1 files):
- jcm-2697624-supplementary.pdf
